# Supplementary material for: Machine learning in point-of-care automated classification of oral potentially malignant and malignant disorders: a systematic review and meta-analysis
Source: Sci Rep. 2022 Aug 13;12:13797. doi: 10.1038/s41598-022-17489-1 (PMC9376104; doi:10.1038/s41598-022-17489-1)
Supplement: Supplementary file 2 — Supplementary Information 2. [file 41598_2022_17489_MOESM2_ESM.csv]

Authors	Title	category	n_train	n_test	n_lesion	n_control	n_total	sensitivity	specificity	F1	accuracy	positive predictive value	negative predictive value	comparison	AI_type	AI	Base_architecture_Best_ANN	meta_analysis	pre-processing	Augmentation	prospective vs retrospective	Implementation	multi-level classification	data_source	comments
Aubreville et al	Automatic Classification of Cancerous Tissue in Laserendomicroscopy Images of the Oral Cavity using Deep Learning	optical imaging	7893	7893	3814	4079	7893	86.6	90	0.877874087	88.35707589	0.890078322	0.87779663	OSCC vs healthy	modern	ANN	LeNet	Yes	Each CLE image is 50% downsized before dividing into 21 patches of 80x80 px with 50% overlap, centred on the middle of the image. All patches were then whitened using standard scaling to a zero mean. Image augmentation using rotation.	Y	prospective	Tensorflow	N	confocal laser endomicroscopy (CFE) images of the oral cavity - 116 video sequences perfomed on 12 patients with confirmed cancer. Video sequences converted to images as input into CNN. Image acquisition achieved using a standalone probe-based CLE system - CystoFlex UHD R and ColoFlex UHD.	not entirely non-invasive as patient requires an IV fluoroscein injection prior to intra-oral examination. Fluoroscein accumulates in the intercellular gaps and emits light at 520nm upon excitation, thus enabling imaging of cell outlines.
Caughlin et al	End-to-End Neural Network for Feature Extraction and Cancer Diagnosis of In Vivo Fluorescence Lifetime Images of Oral Lesions.	optical imaging	67	67	34	33	67	87.5	67.5	0.798925814	77.64925373	0.735021618	0.839773798	OSCC/OPMD vs benign	modern	ANN	NR/bespoke	Yes	Initial image size of 160x160 pixels. Pixels with high signal-noise ratio and saturated pixels were excluded. Concatenated decays were normalised to sum to 100. Automated feature extraction for introduction in NN. Signal calculation using a weighting, rate of decay, and channel for non-NN classification.	N	prospective	Keras, Tensorflow for NN. Scikit learn toolkit and MLxtend libraries on Python for implementation of non-NN classifiers.	N	multispectral autofluorescence lifetime imaging (maFLIM) endoscopy.
chakraborty et al	An introductory analysis of digital infrared thermal imaging guided oral cancer detection using multiresolution rotation invariant texture features. Medical Imaging: Computer-Aided Diagnosis 2017: 101343D	thermal imaging	NA	NA	NA	NA	NA	NA	NA	NA	84.72	NA	NA	OSCC vs healthy	classical	support vector machine	NA	No	Thermographic image is initial transformed to grayscale, and contrast limited adaptive histogram equalization (CLAHE) was used to enhance image contrast. A binarised facial mask was extracted from each image using an interactive graph cut algorithm, and the mask was convolved with the grayscale image to extract only the facial thermogram. Final ROI is determined by ignoring pixels adjacent to the…	N	retrospective	Not recorded	N	Use of rotation invariant thermal texture features in digital infrared thermal imaging (DITI) to detect oral cancer. The process involves multi scale region of interest detection from both L and R sides of the face, following by extraction of texture features from multi-scale Gabor filters. The original thermographic image is transformed into a grey-scale image, and a binarised facial mask is ext…	Gabor filter bank responses non-linearly transformed using an RBF kernal followed by classification by non-linear support vector machine. 5-fold cross validation
Chan et al	Texture-Map-Based Branch-Collaborative Network for Oral Cancer Detection	optical imaging	70	10	5	5	10	98.6	87.93	0.936061138	93.265	0.89093702	0.984327773	OSCC vs healthy	modern	ANN	Inception	Yes	A redox ratio image of FAD and NADH is initially calculated based on intensity of excitation at known wavelengths, using either a Gabor filter or wavelet feature computation to generate a resulting 'texture-map'. The texture map is then converted to a feature map through determination of average values using a sliding window. This feature map is divied into 28x28 patches, which are then provided …	N	prospective	Not recorded	N	Autofluorescence images captured using custom intra-oral imaging system.	Best performance use Gabor filter featre maps than wavelet transform feature maps. Similar performance between both inception modules and resNet architectures. Best performance overall when using inception architecture with number of inception modules of n = 9, when combined with FCN or FPN. Resullts displayed from inception architecture + FCN (average sensitivity and specificy across all numbers…
de Veld et al	Clinical study for classification of benign, dysplastic, and malignant oral lesions using autofluorescence spectroscopy	optical imaging	NA	NA	NA	NA	NA	NA	NA	NA	NA	NA	NA	OSCC/OPMD vs benign	modern	ANN	NR/bespoke	No	Background spectra were substracted (detected using a mercury-argon calibration lamp), and regions below 455nm and above 867nm were omitted given absence of fluorescence. Spectra were average per four pixels to generate 199 sample points per image. Classification was attempted independently for all 6 excitation wavelengths as the input.	N	prospective	Not recorded	N	Xe lamp with monochromator for illumination, a spectrograph and custom-made set of long pass at short pass filters; tissue excitation wavelengths were 365, 385, 405, 420, 435 and 450nm.	Used PCA, Artificial neural network, KLLC, and QNC methods for classification. Results reported for ANN when applied to benign vs suspicious (both malignant and pre-malignant lesions). Result of distinguishing healthy tissue from cancerous tissue was successful using PCA and analysis of fluorescence ratios, but not using ANN (highest AUROC of 0.68 at wavelength of 450nm).
Duan-Sierra et al	Machine-Learning Assisted Discrimination of Precancerous and Cancerous from Healthy Oral Tissue Based on Multispectral Autofluorescence Lifetime Imaging Endoscopy	optical imaging	34	23	23	23	46	94	74	0.854545455	84	0.783333333	0.925	OSCC/OPMD vs healthy	classical	support vector machine	NA	Yes	Pixels presenting temporal signal saturation were detected using a threshold maximum signal amplitude, and then masked. Spatial averaging was applied to increase the signal to noise ratio. SNR masking was then performed using value of 15 decibels. Pixels containing tooth areas were manually masked. A total of 21 features were then determined from normalised data as input into classical ML, includ…	N	prospective	Not recorded	N	Multispectral Autofluorescence Lifetime Imaging Endoscopy. maFLIM endoscopy images taken from both the suspicious lesion and the healthy appearing mucosa. Tissue autofluorescence excited with pulsed laser of 355nm, 1ns pulse width) -> preferential imaging of collage, NADH and FAD.	4 classical ML: linear disciminant analysis, quadratic discriminant analysis, linear SVM and logistic regression. Ensemble approach using both SMV and QDA best performance (SVM-QDA).
Figueroa et al	Interpretable deep learning approach for oral cancer classification using guided attention inference network	clinical photographs	3921	490	167	323	490	74.4	89.1	0.761195264	84.09	0.779204164	0.870662088	OSCC/OPMD vs healthy	modern	ANN	VGG19	Yes	Manual creation of bounding boxes for ROI. Cleaning of dataset to remove out-of-focus images. The dataset was augmented through random scaling, shearing, rotation, reflection, and translation. Blank pixels were padded with RGB values of [128,128,128]. Automated feature extraction.	Y	retrospective	Not recorded	N	smartphone-based intra-oral camera system	VGG19 as base network for classification training. Following initial training, CNN was further trained using a GAIN training architecture.
Francisco et al	Fluorescence spectroscopy for the detection of potentially malignant disorders and squamous cell carcinoma of the oral cavity.	optical imaging	115	115	85	30	115	87	91.2	0.915279411	88.09565217	0.965530748	0.712314501	OSCC/OPMD vs healthy	classical	decision tree	NA	Yes	Spectra normalised by maximum emission. Excitation at both wavelengths 406nm and 532nm used as input into classifiers.	N	prospective	WEKA	N	use of a flurorescence spectroscopy system using a portable spectrophotometeer. Two solid state lasers, a diode emitting at 406nm and a double frequency neodymium 532nm were used a excitation sources. Interrogation probe = fibreoptic probe. 5 measurements taken at both 406nm and 532nm.	3 classification systems used - Naive Bayes, k-nearest next neighbour and a decision tree. Binomial classification between normal and non-normal mucosa. Results L provided for best performing model - J48 with CFS
Fu et al	A deep learning algorithm for detection of oral cavity squamous cell carcinoma from photographic images: A retrospective study.	clinical photographs	5775	402	154	248	402	89.6	80.6	0.808203507	83.81791045	0.740176701	0.921873559	OSCC vs healthy	modern	ANN	DenseNet121	Yes	Initial localisation of OSCC lesions using the Single Shot MultiBox Detector (SSD) as a detection network on a VGG16 backbone network. Data augmentation using translation, random crop, flipping images horizontally, rotation and photometric distortion.	Y	retrospective	python - scikit-learn, scipy	N	heterogenous devices for both testing and training sets includes both SLR cameras and variety of smartphones	cascaded convolutional neural networks - initial detection network to generate a bounding box that located suspect lesion. Second network for classification of lesions from candidate patch. Single Shot MultiBox Detector (SSD) used as the detection network. Use of DenseNet for classification network
Hakim et al	Diagnosis of head-and-neck cancer from exhaled breath	breath test	42	42	16	26	42	100	92	0.938967136	95.04761905	0.884955752	1	OSCC vs healthy	classical	support vector machine	NA	Yes	Multidimensional VOC data initially clustered using PCA. PC1 and 2 then used as input into SVM.	N	prospective	Not recorded	N	Sample collection using an NA-NOSE - 5 sensors based on spherical gold nanoparticules with tert-dodecanethial, hexanethial, 2-mercaptobenzoazole, 1-butanethiol and -methyl-1-butanethiol ligands.	Initial clustering using PCA - linear nu-SVC SVM trained on PC1 and PC2.
Huange et al 1	Novel quantitative analysis of autofluorescence images for oral cancer screening	optical imaging	140	140	101	39	140	92.3	97.9	0.955927441	93.86	0.991291125	0.830780278	OSCC/OPMD vs healthy	classical	quadratic discriminant analysis	NA	Yes	Manual selection of region of interest from each image taken using the VELscope. Average intensity of RGB and gray channels was then determined, as was a proxy of image heterogeneity.	N	prospective	Not recorded	N	Use of the VELscope - commercial autofluorescence imaging device that has a range of visile light in 400-460nm wavelength range that causes excistation of flavoprotein compounts in oral mucosae. Average intensity of RGB and grey-scale channels extracted from images as input into QDA.
Huange et al 2	Two-channel autofluorescence analysis for oral cancer	optical imaging	160	112	56	56	112	94.6	85.7	0.905696506	90.15	0.868686869	0.940724479	OSCC vs healthy	classical	quadratic discriminant analysis	NA	Yes	Iterative closest point (ICP) algorithm to align NADH and FAD autofluorescence images. Region of interest manually determined by clinicians. Autofluorescence images from excitation wavelengths 375nm and 460nm were analysed for average intensity and SD. Redox ratio (NADH/(NADH + FAD)) was calculated on a pixel-pixel basis, and a redox ratio image determined. A heterogeneity index of the redox rati…	N	prospective	Not recorded	N	Use of custom in vivo autoflourescence device, comprsing two LED continuous wave lamps, for preferential imaging of NADH and FAD at wavelengths of 375nm and 460nm.	5 features extraction for inclusion into QDA classifier - NADH intensity, NADH heterogeneity, FAD intensity, FAD heterogeneity, redox ratio.
James et al	Validation of a Point-of-Care Optical Coherence Tomography Device with Machine Learning Algorithm for Detection of Oral Potentially Malignant and Malignant Lesions	optical imaging	3594	2129	50	221	271	86	81	0.637084228	81.92250923	0.505941876	0.962367615	OSCC vs N/B/OPMD	classical	support vector machine	NA	Yes	Raw images were evaluated by an oral physician for QC, to remove blank, blurry and poor quality images. A non-reference image quality evaluator, Naturalness Image Quality Evaluator (NIQE) was also used to detect and remove images with high noise and artefact. For each OCT image, a pair of images were generated comprises the original image as well as a lower mirror image, separated by a line. Norm…	N	prospective	MATLAB	Y	Use of a spectral-domain Optical Coherence Tomography (OCT) system consisting of a 2D scanning long GRID rod probe with a centre wavelength of 930nm.	Used two approaches for classification: (i) MATLAB-based algorithm-score; (ii) machine learning approach using an Artificial neural netork for feature extraction and a support vector machine for subsequent classification. DenseNet-201 and NASNetMobile showed best sensitivity and specificity in delineating OSCC from others, whereas DenseNet-201 was best in differentiating dysplasia vs non-dysplasi…
Jeng et al	Multiclass classification of autofluorescence images of oral cavity lesions based on quantitative analysis	optical imaging	112	38	47	21	68	92	66.7	0.886719314	83.84117647	0.860134405	0.778080213	OSCC/OPMD vs healthy	classical	quadratic discriminant analysis	NA	Yes	Region of interest was manually defined by a clinician. RGB images converted into gray scale and the average intensity and standard deviation are determined of each DOI. Normalisation achieved by calculating the normalised average intensity and standard deviation.	N	prospective	Not recorded	Y	5 autofluorescence images taken under white and blue light, captured using a VELscope. Images were converted from RGB to gray-level, and average intensity and standa deviation calculated from ROI. Normalised features input into LDA and QDA	Used both linear disciminant function and quadratic discriminant function.
Jeyaraj et al	Computer-assisted medical image classification for early diagnosis of oral cancer employing deep learning algorithm	clinical photographs	1300	100	65	35	100	98	94	0.974006116	96.6	0.968085106	0.961988304	OSCC vs benign	modern	ANN	Inception	Yes	Automated boundary detection using custom algorithm. Resizing of images to 250x250 pixels. Augmentation not mentioned.	N	retrospective	Not recorded	Y	Imaging data extracted from UCI machine learning repository, TCIA archive and GDC data set.	Modification of pre-trained Inception v3 architecture. Compared performance of this custom CNN with that of a support vector machine and a deep belief network (DBN).
Jo et al	Endogenous Fluorescence Lifetime Imaging (FLIM) Endoscopy For Early Detection Of Oral Cancer And Dysplasia. EMBC 2018: 3009-3012	optical imaging	73	73	53	20	73	95	87	0.950448325	92.80821918	0.950897073	0.867830424	OSCC/OPMD vs benign	classical	quadratic discriminant analysis	NA	Yes	FLIM rigid endoscope captures emission spectral bands at 390+/-20nm, 452+/-22.5, and >500nm for collagen, NADH and FAD, respectively. Deconvolved fluorescence decays at each pixel are estimated using a bi-exponential decay model. From these decays, spectral intensities, normalised intensities, average lifetime, and the I545/I500 ratios are calculated. Furhter relative features were also calculate…	N	prospective	Not recorded	N	Use of time-domain multispectral FLIM handheld rigid endoscopy for in vivo intra-oral imaging. Pulsed 355nm laser used as the excitation source; 3 collected emission spectral bands at 390, 452 and 500nm (collagen, NADH and FAD).	32 multispectral FLIM-derived features extracted from each pixel. Significance of features initially determine through simple comparative statistics between groups. Ultimately, 6 intensity radiometric features were used in the classification model. Quadratic disciminant analysis (supervised learning) was used in binary classification to distinguishing malignant/pre-malignant from benign. Internal…
Jubair et al	A novel lightweight deep convolutional neural network for early detection of oral cancer.	clinical photographs	566	100	50	50	100	86.7	84.5	0.857566766	85.6	0.848336595	0.86400818	OSCC/OPMD vs benign	modern	ANN	EfficientNet	Yes	Images were manually cropped, resized to 224x224x3 and converted to JPG. Automated feature extraction.	N	retrospective	python, Keras	N	heterogenous devices for both testing and training sets includes both SLR cameras and variety of smartphones	transfer learning models used: EfficientNet-B0. Binary classification model into either benign or oral potentially malignant disorders (OPMG). Convolutional neural network using 5 layers: 1) input layer with expected image size of 224 x 223 x 3 pixels as JPEG; 2) transferred convolutional and pooling layers of efficientNet-B0; 3) a global average pooling layer; 4) fully connected layer with 1024 …
Kumar et al	In vivo detection of oral precancer using a fluorescence-based, in-house-fabricated device: A Mahalanobis distance-based classification	optical imaging	228	215	39	31	70	98.7	100	0.993457474	99.27571429	1	0.983908338	OSCC vs healthy	classical	Mahalanobis distance	NA	Yes	High dimensional data sets of fluorescence spectra are reduced through PCA by evaluating the principal components of the correlation matrix. Normalisation by area.	N	prospective	MATLAB	N	Custom handheld autofluorescence device using colllimating lense and beam splitter. 405nm diode laser used for tissue excitation.	Dimensionality reduction using PCA. Classification achieved using Mahalanbosi distance classification of first 11 principal components.
Leunis et al	Application of an electronic nose in the diagnosis of head and neck cancer	breath test	59	59	36	23	59	90	80	0.887671233	86.10169492	0.875675676	0.836363636	OSCC vs healthy	classical	logistic regression	NA	Yes	Potential pollution was filtered out by deleting the first and last section of each measurement. Normative values obtained to minimise internal differences by dividing measurements by the delta from the temperature cycle minus the lowest value of that cycle.	N	prospective	SPSS for logistic regression. STATA for cross-validation.	N	Air samples analysed using an E-nose (DiagNose) incorporating 12 metal-oxide sensors, consisting of four different sesnsor types - CH4, CO, NOx and Pt - in triplicate. Vector of 32 values every 20 seconds for each of the 12 sensors - total measurements taken for 5 minute of breathing.	data reduction - potential polution filtered by deleting the first and last section of each measurement. Mean values for each sensory were calculated - this resulted in 32 values for each of the four sensors, giving a total of 128 values per patient. Forward selection logistic regression was used to assess performance, and with internal validation using bootstrapping. AUC provided only for NOx se…
Lin et al	Automatic detection of oral cancer in smartphone-based images using deep learning for early diagnosis	clinical photographs	7539	455	30	425	455	83	96.6	0.718096611	95.7032967	0.632782719	0.987730061	OSCC vs N/B/OPMD	modern	ANN	HRNet-W18	Yes	Automatic centre-area cropping using a smartphone grid to obtain a fixed ROI (using standardised method of photography). Images are resized to 512x512, and data from each channel are normalised for each pixel. Augmentation through both rotation and translation. Resambling during augmentation to correct for class imbalance. Automated feature extraction. Resambling during augmentation to correct fo…	Y	retrospective	PyQT and PyTorch on Python	Y	clinical photographs (retrospectively) collected from patients. 4 different smartphones (iphone 11,12, IQOO UI and 360 N7Pro)	HRNet-W18 (high resolution representation learning network), pretrained on ImageNet -> transfer learning to oral dataset.
Majumder et al	Relevance vector machine for optical diagnosis of cancer.	optical imaging	119	118	41	77	118	91	95	0.908227848	93.61016949	0.906462585	0.951978136	OSCC vs healthy	classical	relevance vector machine	NA	Yes	spectra recorded in 375nm-700nm spectral range, and normalised according to the peak of a reference spectrum taken using an additional N2 fibre. The mean spectrum over all healthy squamous tissue sites from normal volunteers was substracted from the spectrum of test cases (and normal volunteers). The resultant spectra were then normalised according to the standard deviation of the spectra of each…	N	prospective	Not recorded	N	N2 laser (in vivo autofluorescence spectra); wavelength 337nm
Mentel et al	Prediction of oral squamous cell carcinoma based on machine learning of breath samples: a prospective controlled study	breath test	NA	NA	NA	NA	NA	NA	NA	NA	89	NA	NA	OSCC vs healthy	classical	logistic regression	NA	No	Breath sample analysis using BreathSpect, which utilising two fold separation using gas chromatography and mass spectrometry to detect VOCs. The output from VOCal software (affilitated BreathSpect software) is 2D image representing both VOC drift time in an electrtric field on the x-axis and parts-per-billion on the z. These 2D images were first transformed to integer arrays, and numpty arrays us…	N	prospective	Python, Scikit-learn	N	Breath sample analysis using BreathSpect, which utilising two fold separation using gas chromatography and mass spectrometry to detect VOCs. The output from VOCal software (affilitated BreathSpect software) is 2D image representing both VOC drift time in an electrtric field on the x-axis and parts-per-billion on the z.	Various classifiers trained on data - K nearest neighbough, random forest, logistic regression and linear discriminant analysis. Best performance with logistic regression.
Mohamed et al	Feasibility of a Portable Electronic Nose for Detection of Oral Squamous Cell Carcinoma in Sudan	breath test	84	27	10	17	27	80	77	0.730260155	78.11111111	0.67170445	0.867461895	OSCC vs healthy	modern	ANN	NR/bespoke	Yes	64x36 data points recorded for each sensor. Tucker3-solution for tensor decomposition used to compress data points of temperature, measurement cycle and sensors. Resulting vectors used to train custom ANN integrated in a proprietary software package accompanying eNose.	N	prospective	eNose proprietary software package	N	electronic nose (Aeonose) - 3 micro-hotplat metal-oxide sensors (AS-MLV sensors) and a Tenax tube. Combination of sensors used to detect volatile compounds in breath. Redox reactions of VOLs in breaths influce conductivity of sensors, which is measured as a unique exhaled breath pattern. Patients instructed to inhale and exhale into the e nose for 5 minutes.	SCC vs non-SCC. Model performance increased markedly with inclusion of clinical parameters, with AUROC 0.92.
Rahman et al	Evaluation of a low-cost, portable imaging system for early detection of oral cancer	optical imaging	351	351	59	292	351	92	84	0.6785	85.34472934	0.537425743	0.98112	OSCC vs benign	classical	linear discriminant analysis	NA	Yes	Sites with poor image quality were manually excluded from the dataset. Region of interest manually defined using white light reflectance images. The same ROI was then identified on fluorescence images. A number of features were extracted for input in ML: average intensity of RGB channels, average values of the ratios of R/G, B/G and B/G intensities, average intensity following greyscale conversio…	N	prospective	Not recorded	N	Custom portable imaging system composed of modified headlamp system capable of autofluorescence imaging (using blue LED with excitation peak of 455nm) and reflectance imaging using a white LED of illumination range of 400-700nm.	classification between high risk vs low risk (benign vs malignant). Best performance using normalised blue mean fluorescence intensity, and so data extracted for this model.
Roblyer et al	Comparison of multispectral wide-field optical imaging modalities to maximize image contrast for objective discrimination of oral neoplasia.	optical imaging	102	41	61	11	72	93.9	98.1	0.966832084	94.54166667	0.996364459	0.74359151	OSCC vs benign	classical	linear discriminant analysis	NA	Yes	Captured MDM images are collected as 1392x1040 pixel RGB tiff files. All images are dark corrected by subtracting a black background image taken with an equivalent exposure. Affine transformation was used to translate image to account for subject movement, and ROI were manually determined by a physician. 4 different contrast metrics were used in pre-processing. (i) ratio of abnormal to non-neopla…	N	prospective	MATLAB	Y	in vivo imaging using a multispectral digital microscope (MDM) - white light reflectance, autofluorescence, narrowband reflectance and cross-polarised imaging. Autoflurorescence captured at 365, 380, 405 and 450nm. Narrowband reflectance captured at 430 and 540nm.	Models produced using both the linear classifier and decision tree methods, and models produced using each imaging type (white light, narrowband, cross polarised, autofluorescence) and combined. Performance between autofluorescence and combined models was identical, and performance best using a linear classifier (bayesian) compared to decision tree. Data left therefore reported for autofluorescen…
Shamim et al	Automated detection of oral pre-cancerous tongue lesions using deep learning for early diagnosis of oral cavity cancer. CoRR abs/1909.08987 (2019)	clinical photographs	160	40	20	20	40	89	97	0.974358974	97.5	0.95	1	OPMD vs benign	modern	ANN	VGG19	Yes	Conversion to JPG format, before resizing according to input of specific ANN. Manual cropping of images to region of interest, and removal of additional areas of the face (e.g. nose, eyes).	N	retrospective	MATLAB, Deep Learning Toolbox (DLT) and Parallel Learning Toolbox (PLT)	N	search engine	Transfer learning of multiple pre-trained CNNs using ImageNet - AlexNet, GoogLeNet, Vgg19, ResNet50, Inceptionv3, SqueezeNet. Weight and bias learnng rate factors both set 20. Global learning rate 0.0001. NOTE also used an ensemble model combining both AI + physician (physician blinded) - this performed best of all with 100% accuracy, 100% specificity and 100% sensitivity. Discuss in results
Song et al	Bayesian deep learning for reliable oral cancer image classification	optical imaging	NA	NA	NA	NA	NA	NA	NA	NA	85.6	NA	NA	OSCC/OPMD vs benign	modern	ANN	VGG19	No	Dual image pairs (WLI and AFI) initially inspected for quality, and exclusion of images found to be not diagnostic. Histogram equalisation used to improve image quality for low brightness and contrast, and images sharpened by subtracting a Gaussian blur of the images. 3 channel RGB data extracted from images and subsequent blue channel exclusion (as blue has low signal and high noise given long p…	Y	prospective	Not recorded	N	smartphone-based intra-oral camera system. Autofluorescence visualisaton system, with intra-oral probe linked to android smart phone (LG G4). Utilises 6 405nm Luxeon UV U1 LDs to enable autofluorescent imaging.
Tanriver et al	Automated Detection and Classification of Oral Lesions Using Deep Learning to Detect Oral Potentially Malignant Disorders	clinical photographs	552	69	29	40	69	89.3	86.2	0.85727527	87.50289855	0.824298946	0.917436075	OSCC/OPMD vs healthy	modern	ANN	EfficientNet	Yes	Manual bounding of ROI. Images resized to 512 pixels along the longest image dimension, and subsequently cropped. Zero padding applied to preserve aspect ratio. Augmentation (for classification experiments) performed using PyTorch transform functions (flipping, rotation, perspective distortion, noise, augmenting colour space)	Y	retrospective	Qubvel's segmentation library, built on PyTorch framework, used to implement U-Net for semantic segmentation. All classification experiments ran with Torch 1.7 and Torchvision 0..1.	Y	Photographic images taking in department (imaging hardware not disclosed), and images taken from various search engines	Classification using various ANNs - ResNet152, DenseNet-161, Inception-v4, EfficientNet-b4, ensemble model using DenseNet161 and ResNet-162. All pretained on ImageNet. Data Augmentation. Best performance using EfficientNet-b4. Multiclass classification - carcinoma, OPMD and benign. Results provided for EfficentNet-b4. Calcutions of sensitivty and specifcity determined from confusion matrix of pre…
Uthoff et al	Point-of-care, smartphone-based, dual-modality, dual-view, oral cancer screening device with neural network classification for low-resource communities	optical imaging	1360	1344	672	672	1344	85	88.75	0.866242038	86.875	0.883116883	0.855421687	OSCC/OPMD vs healthy	modern	ANN	VGG-M	Yes	Image pairs of white light images (WLI) and autofluorescence images initially screened by remote specialist for sufficient image quality (minimal motion blue and in focus). Augmentation of original images by rotation and flipping.	Y	prospective	Not recorded	N	smart-phone based oral cancer screening device using both white light iming and autofluorescence imaging. Device is an intra-oral probe that connects to a commercially available android smartphone (LG G4).	field testing study of new hardware and software - binomial classification model between suspicious and normal variation. Suspicious lesions include SCC, lichen planus, homogenous leukoplakia, tobacco pouch keratosis, verruccous leukoplakia, and oral submucosal fibrosis. Normal variation include fissured tongue, fordyce granules, leukodema, physiological pigmentation and linear alba buccalis. Dia…
van de Goor et al	Detecting head and neck squamous carcinoma using a portable handheld electronic nose.	breath test	109	109	37	72	109	84	67	0.676829268	72.7706422	0.566739606	0.890694239	OSCC vs healthy	modern	ANN	NR/bespoke	Yes	64x36 data points recorded for each sensor. Tucker3-solution for tensor decomposition used to compress data points of temperature, measurement cycle and sensors. Resulting vectors used to train custom ANN integrated in a proprietary software package accompanying eNose.	N	prospective	eNose proprietary software package	N	electronic nose (Aeonose) - 3 micro-hotplate metal-oxide sensors (AS-MLV sensors) and a Tenax tube. Combination of sensors used to detect volatile compounds in breath. Redox reactions of VOLs in breaths influce conductivity of sensors, which is measured as a unique exhaled breath pattern. Patients instructed to inhale and exhale into the e nose for 5 minutes.	64x36 data points are recorded per sensor during each measurement. These were compressed using tensor decomposition, and the resulting vectors with tumour classification were used as an input for an ANN. ANN integrated into eNose software, and so architecture not disclosed.
Wang et al	PLS-ANN based classification model for oral submucous fibrosis and oral carcinogenesis.	optical imaging	97	97	26	71	97	81	96	0.844088176	91.97938144	0.881171548	0.932421341	OSCC/OPMD vs benign	modern	ANN	NR/bespoke	Yes	Autofluorescence spectra measured at wavelength from 340nm-601nm in 3nm increments. Spectrum was adjusted to be the zero baseline and normalised by dividing the intensity of each wavelength by the integrated area under the curve. The first 20 factors obtained from partial least squares discriminant analysis of spectra were used as input for ANN.	N	prospective	Not recorded	Y	fiber optics-based fluorospectrometer was used to measure the autofluorescence spectra from healthy volunteers (NOM) and patients with oral lesions of submucous fibrosis (OSF), epithelial hyperkeratosis (EH), epithelial dysplasia (ED), and squamous cell carcinoma (SCC). A partial least- squares and artificial neural network (PLS-ANN) classifi- cation algorithm was used to characterize these oral …
Warin et al 1	Performance of deep convolutional neural network for classification and detection of oral potentially malignant disorders in photographic images.	clinical photographs	490	140	70	70	140	98.75	100	0.992805755	99.28571429	1	0.985915493	OSCC vs healthy	modern	ANN	DenseNet121	Yes	Manual region of interest annotation by 3 OMFS surgeons. Data augmentation through scaling, rotation, horizontal flipping, and adjustment of saturation and exposure. Resized image to 224x224 pixels. Automated feature extraction.	Y	retrospective	Keras, implemented using Google Colab	N	dSLR camera	Faster R-CNN used for object detection, and DenseNet121 for classification between OSCC and normal mucosa. DenseNet-121 pre-trained using ImageNet.
Warin et al 2	Automatic classification and detection of oral cancer in photographic images using deep learning algorithms.	clinical photographs	420	600	300	300	600	98.39	91.67	0.951915635	95.03	0.921945277	0.982740137	OPMD vs healthy	modern	ANN	ResNet	Yes	Manual boundary annotation by OMFS surgeons. Data augmentation (methods not specified) and image resizing to 224x224 pixels as input to NN. Automated feature extraction.	Y	retrospective	Keras using Google Colab	N	dSLR camera	Image classification: CNN-based classification models were created using DenseNet-121 and ResNet-50. Object detection: The detection models were created using Faster R-CNN and YOLOv4.
Welikala et al 1	Automated Detection and Classification of Oral Lesions Using Deep Learning for Early Detection of Oral Cancer. IEEE Access 8: 132677-132693 (2020)	clinical photographs	1744	204	143	61	204	89.51	62.3	0.870748299	81.37254902	0.847682119	0.716981132	OSCC/OPMD vs healthy	modern	ANN	ResNet	Yes	All images scaled to 224 x 224 pixels. Augmentation using horizontal and vertical flipping, scaling (80% to 120% in both axes), translation (-20% to +20% per axis) and rotation. Deep learning-based object detection using a region proposal network on ResNet-101 base. Feature extraction automated.	Y	retrospective	Keras, tensorflow (platform not specified)	Y	Smart phone images of oral lesions using the mobile phone app Mobile Mouth Screening Anywhere (MMSA).	ResNet-101, a CNN with a depth of 101 layers. ResNet101 was initially pre-trained on ImageNet dataset (to overcome issue of limited data), and trasfer learning then used to apply the pre-trained CNN to clinical images. 3 separate models - 1) lesion vs no lesion (lesion here includes combinated of pre-malignant, benign and malignant); 2) multi-class image classification according to nature of lesi…
Welikala et al 2	Fine-Tuning Deep Learning Architectures for Early Detection of Oral Cancer. ISMCO 2020: 25-31	clinical photographs	1744	204	98	106	204	85.71	76.4	0.811507363	80.87245098	0.770520256	0.852569056	referral vs non-referral (OSCC/OMPD vs benign/healthy	modern	ANN	VGG19	Yes	Rescaling to 224x224 (except for Inception V3, which used 299 vs 299 pixels). Augmentation using horizontal and vertical flipping, scaling, translation and rotation. Automated feature extraction.	Y	retrospective	Keras, tensorflow (platform not specified)	N	Smart phone images of oral lesions using the mobile phone app Mobile Mouth Screening Anywhere (MMSA).	comparison of multiple different convolutional neural networks: VGG-16, VGG-19, inception V3, ResNet 50, RestNet101. Best performance VGG-19.
